# Supplementary material for: Design, Implementation, Evaluation and Application of a 32-Channel Radio Frequency Signal Generator for Thermal Magnetic Resonance Based Anti-Cancer Treatment
Source: Cancers (Basel). 2020 Jun 28;12(7):1720. doi: 10.3390/cancers12071720 (PMC7408155; doi:10.3390/cancers12071720)
Supplement: Supplementary file 1 [file cancers-12-01720-s001.zip]

Archive with 7 entries (6 files):
- cancers-823130 supplementary--/
- cancers-823130 supplementary--/Video_S1_Frequency_Adjustments.avi
- cancers-823130 supplementary--/Video_S2_Amplitude_Adjustments.avi
- cancers-823130 supplementary--/Video_S3_Phase_Adjustments.avi
- cancers-823130 supplementary--/Video_S4_Frequency_Switching_Time.avi
- cancers-823130 supplementary--/Video_S5_Amplitude_Settling_Time.avi
- cancers-823130 supplementary--/Video_S6_Phase_Settling_Time.avi
